# Supplementary material for: Social preferences correlate with cortical thickness of the orbito-frontal cortex
Source: Soc Cogn Affect Neurosci. 2021 Jul 9;16(11):1191–203. doi: 10.1093/scan/nsab074 (PMC8599202; doi:10.1093/scan/nsab074)
Supplement: nsab074_Supp [file nsab074_supp.zip]

Archive with 3 entries (3 files):
- appendix.docx
- scan-20-284-File008.jpg
- Supplement.docx
